# Supplementary material for: Placental Metabolomics for Assessment of Sex-specific Differences in Fetal Development During Normal Gestation
Source: Sci Rep. 2020 Jun 10;10:9399. doi: 10.1038/s41598-020-66222-3 (PMC7286906; doi:10.1038/s41598-020-66222-3)
Supplement: Supplementary file 2 — Murine Placental Metabolome. [file 41598_2020_66222_MOESM2_ESM.xlsx]

## Sheet: Original Data-MSI-CE-MS
Placental Metabolite				Glycine	TMAO	B-Alanine	Alanine	Choline	Serine	Hypotaurine	Creatinine	Proline	Guanidoacetic acid	Betaine	Threonine	Unknown1	Cysteine	Hydroxyproline	Creatine	Isoleucine	Leucine	Asparagine	Ornithine	Aspartic Acid	Hypoxanthine	N-methylnicotinamide	Unknown2	Deoxycarnitine	Spermidine	Glutamine	Lysine	Glutamic Acid	Methionine	Unknown3	Histidine	Unknown4	Carnitine	Phenylalanine	3-methylhistidine	Arginine	Citrulline	Cysteinylglycine*	Tyrosine	N-Acetylspermidine*	Homoarginine	Trimethyllysine	Asymmetric dimethylarginine (ADMA)	Symmetric dimethylarginine (SDMA)	Spermine
Sample	Mass (mg)	Sex	Batch	76.0393:0.731	76.0757:0.582	90.055:0.652	90.055:0.782	104.1075:0.605	106.0499:0.860	110.027:1.483	114.0662:0.648	116.0706:0.917	118.0611:0.725	118.0863:0.960	120.0655:0.899	120.102:0.661	122.027:0.953	132.0655:1.018	132.0768:0.769	132.1019:0.863	132.1019:0.873	133.0608:0.899	133.0972:0.613	134.0448:0.976	137.0458:1.083	137.0709:0.651	141.0657:0.722	146.1181:0.712	146.1652:0.413	147.0764:0.921	147.1128:0.613	148.0604:0.933	150.0583:0.908	151.0431:0.511	156.0768:0.653	160.1330:0.738	162.1125:0.746	166.0863:0.933	170.0924:0.668	175.119:0.634	176.103:0.944	179.0481:0.804	182.0812:0.961	188.1757:0.565	189.1346:0.638	189.1598:0.635	203.1503:0.676	203.1503:0.687	203.2230:0.410
WtC1C	2.5	F	1	1.12404	0.0974074	0.108723	3.13699	6.2397	0.801913	0.550086	0.0951848	1.612	0.264266	42.8989	1.99055	0.0770948	0.207153	0.431695	5.63785	1.06714		0.332956	0.119946	1.22397	0.31595	0.0218862	0.100511	0.364956	0.301668	2.79887	2.2172	5.08963	0.377701	0.0273435	0.363885	2.09042	24.1617	1.14808	0.0454997	0.654554	0.0882118	0.173105	0.506315	0.257329	0.0523673	0.0586342	0.0174703	0.0078411	0.0377706
WtC1B	2.7	M	1	1.0509	0.062752	0.0958118	2.88997	4.5482	0.843481	0.474975	0.0820807	1.45713	0.175671	35.0678	2.04364	0.0391066	0.246574	0.400646	5.63093	0.936767		0.301678	0.189296	1.14016	0.333322	0.0257286	0.0839994	0.279526	0.616432	2.61055	2.59099	4.09642	0.395511	0.0220286	0.319911	1.8331	21.4766	0.890133	0.0419384	0.67435	0.0910209	0.155944	0.429269	0.214465	0.0475206	0.0570336	0.0162294	0.00664062	0.0286949
WtC17C	2.4	F	1	0.704263	0.0280676	0.0756963	1.61875	3.56232	0.674015	0.429138	0.070535	1.10778	0.129091	25.2792	0.906499	0.0751021	0.0775519	0.174757	3.66394	0.59953	1.03156	0.191081	0.192086	0.69993	0.115916	0.031997	0.0609781	0.21154	0.146779	1.64331	1.7194	2.39845	0.18333	0.0269436	0.212776	1.34255	14.1217	0.614197	0.0358019	0.391893	0.0598743	0.132546	0.334082	0.050673	0.0361468	0.0504757	0.00899535	0.00482741	0.00462839
WtC17D	2.8	M	1	0.753487	0.0354709	0.170909	1.86169	3.19362	0.818905	0.373402	0.0732733	1.36149	0.155228	32.7994	1.13827	0.071704	0.0993465	0.271843	4.25348	0.731531	1.47319	0.246277	0.252526	0.841302	0.139095	0.0344519	0.0843732	0.305197	0.275549	1.987	2.04164	2.58534	0.240383	0.0293565	0.250254	1.97399	16.3041	0.746693	0.0359045	0.394849	0.0761796	0.11629	0.357067	0.0981599	0.038661	0.0438095	0.0119526	0.00513668	0.00313154
WtC17B	3.5	F	1	1.26214	0.0496741	0.189918	2.87082	6.06268	0.66623	0.76199	0.0962419	2.20949	0.320312	59.1137	1.45304	0.0804896	0.184688	0.314456	7.55112	1.12778	2.04791	0.389631	0.110988	1.11959	0.350603	0.0842872	0.152339	0.534322	0.90813	3.1859	2.77175	4.72456	0.46383	0.0413495	0.404744	4.31263	32.2953	1.10289	0.0648513	0.649438	0.0865662	0.213783	0.48588	0.138701	0.0624284	0.0847519	0.0213703	0.0102831	0.073082
WtC17A	1.2	M	1	0.466874	0.0244329	0.0572532	1.00311	1.58071	0.259422	0.20548	0.0336768	0.772651	0.116399	25.6148	0.54484	0.0277533	0.0604273	0.093959	2.39857	0.388236	0.681843	0.175968	0.0415209	0.354342	0.0592993	0.029604	0.059919	0.221685	0.0825735	1.09577	0.795029	1.2828	0.186777	0.0225605	0.140153	1.57216	12.6971	0.324398	0.0172233	0.20622	0.0294822	0.0925707	0.179019	0.0434417	0.0224213	0.0242805	0.00849866	0.00586544
WtC6A	1.4	F	1	1.72301	0.0359189	0.0903362	3.00778	5.27559	2.98306	0.535585	0.132479	1.52891	0.151096	33.592	1.94187	0.0522337	0.0861449	0.302009	4.41821	1.00645	1.39827	0.464117	0.937712	1.44643	0.131158	0.0336819	0.0819054	0.291262	0.283874	1.76305	1.89752	3.80901	0.273054	0.0434836	0.589595	2.1009	16.9489	0.965618	0.0374307	0.500165	0.165178	0.124232	0.502931	0.156398	0.04868	0.0640697	0.014765	0.00681452	0.0359274
WtC6D	3	M	1	1.78825	0.0396606	0.156108	3.53613	6.04416	1.97956	0.691045	0.105165	2.12579	0.262804	55.5451	2.3033	0.116486	0.13857	0.503203	7.31767	1.21069	4.67565	0.479643	0.743245	1.57179	0.260851	0.0417137	0.135477	0.459391	0.853784	3.0551	3.15312	4.76609	0.477106	0.0548871	0.532668	4.12214	33.4773	1.17757	0.059613	0.703113	0.149979	0.295655	0.539611	0.416829	0.0690688	0.0973639	0.0214058	0.00890891	0.0480487
ConF28C	3	F	1	1.19329	0.0673189	0.155843	3.02979	5.70109	1.10441	0.481518	0.107274	2.02208	0.194301	37.0245	1.94244	0.0781107	0.193527	0.528174	6.74891	0.929226	1.85791	0.376391	0.304128	1.13574	0.319114	0.0648429	0.126903	0.407438	0.451902	3.11322	3.2503	3.49547	0.49575	0.0378289	0.29851	1.62948	23.1458	0.997861	0.0452958	0.668361	0.13202	0.136587	0.478473	0.0664492	0.0706398	0.0805385	0.0159938	0.00741143	0.00921868
ConF28A	1.6	M	1	0.965188	0.0486185	0.188104	2.66423	2.76874	1.06012	0.295717	0.0673747	1.72862	0.0797462	20.7307	1.766	0.0392822	0.166882	0.338017	4.08397	0.84677	2.18642	0.452556	0.187364	1.01294	0.102018	0.0497678	0.0760541	0.230305	0.375162	2.90217	2.34726	2.24316	0.394374	0.0638887	0.473695	0.825372	12.0484	0.940755	0.0279107	0.616134	0.0942021	0.0670925	0.575439	0.0212856	0.0459867	0.0494239	0.0114554	0.0054952	0.0265955
WtC23A	2.7	F	1	0.781709	0.0276226	0.117757	2.1786	5.41749	0.523459	0.586873	0.094719	1.32193	0.205238	32.0303	0.824477	0.0956969	0.106524	0.329361	5.59274	0.780471	2.88998	0.246717	0.13034	1.21762	0.169829	0.0264078	0.118588	0.294194	0.500114	2.21729	2.27625	3.43544	0.322652	0.0225819	0.282381	2.50323	14.3522	0.764581	0.0479489	0.504185	0.0651705	0.142711	0.397302	0.055669	0.0512906	0.0642427	0.0195533	0.0106144	0.0635301
WtC23B	2.1	M	1	0.600549	0.0219539	0.115882	2.07145	4.77793	0.494968	0.385359	0.0877769	1.11855	0.0891759	18.1431	0.834315	0.0721211	0.0622467	0.316056	3.98191	0.700473	1.30891	0.250479	0.135542	1.01556	0.282707	0.0411936	0.0780571	0.1791	0.402815	2.33095	2.53285	3.0408	0.309379	0.0239005	0.259882	1.74054	10.7563	0.843514	0.0431378	0.589154	0.0688832	0.0565884	0.411179	0.0202812	0.0422107	0.0840064	0.0181845	0.0115258	0.0368019
WtC18A	2.1	F	1	1.15752	0.0606002	0.142885	2.96716	5.94515	0.679038	0.560071	0.144572	1.7337	0.269564	48.2048	1.79089	0.0947775	0.147746	0.510663	5.98056		2.24542	0.446927	0.245097	1.29559	0.198859	0.0476511	0.157316	0.510231	0.534625	2.65478	1.16582	4.70243	0.383026	0.0489217	0.359432	3.47857	24.5019	1.24404	0.0642	0.58777	0.103608	0.0942921	0.53509	0.341036	0.0601895	0.0871191	0.0193934	0.0100716	0.0712282
WtC18D	3.2	M	1	1.38789	0.042306	0.228721	4.21311	7.73908	0.896181	1.06418	0.159247	2.44264	0.303546	61.003	2.45127	0.147031	0.180066	0.673705	10.5443	1.35433	3.14453	0.550904	0.208899	1.98558	0.356946	0.0774319	0.255233	0.656557	0.934315	3.90459	4.30406	7.28833	0.617677	0.0486336	0.450243	5.41445	41.2233	1.65642	0.0875495	1.08618	0.158396	0.139822	0.647236	0.547162	0.0930841	0.135906	0.0272266	0.0162569	0.138377
WtC6B	2.5	F	1	0.671844	0.0263902		2.17621	4.79537	0.500106	0.430424	0.078629	1.27784	0.121424	27.6798	0.956865	0.0683906	0.100147	0.356255	4.1925	0.681284	1.52819	0.225346	0.104898	0.943413	0.166312	0.040108	0.0757867	0.291181	0.279432	2.25592	2.20691	2.98328	0.313716	0.023784	0.218913	2.31654	19.0121	0.685104	0.0418149	0.470618	0.0796392	0.0576299	0.352176	0.0316895	0.0411012	0.0521646	0.0123677	0.0065963	0.0228054
WtC6C	2.3	M	1	0.786843	0.0317535		1.58606	4.22454	0.525158	0.432397	0.0856008	1.27318	0.176061	33.6102	1.023	0.0853048	0.139319	0.327906	5.33038	0.789152	1.1684	0.211932		0.84763	0.241947	0.0470544	0.0833743	0.322164	0.516968	1.95453	1.79113	2.63388	0.295742	0.076497	0.207194	2.572	18.5019	0.571719	0.03723	0.410969	0.0677551	0.10965	0.306217	0.049134	0.0444332	0.0575807	0.0106582	0.00970065	0.0361819
WtC7H	1.8	F	1	1.02723	0.039035	0.133031	2.3387	4.12194	1.13805	0.641176	0.0811398	1.45882	0.147239	22.2191	1.26077	0.055796	0.124975	0.330815	4.46572	0.778574	2.27666	0.2848	0.464488	0.847385	0.312916	0.0467243	0.0820151	0.23154	0.379729	2.30242	2.59749	3.10268	0.379537	0.0310279	0.401302	2.07245	11.4354	1.09636	0.0443006	0.650669	0.106427	0.0576649	0.550148	0.0648209	0.0495439	0.0770325	0.0162553	0.00990215	0.0217398
WtC7G	2	M	1	0.825172	0.0345913		1.54559	2.30286	1.03686	0.382424	0.0699486	1.23649	0.147393	22.3045	0.815685	0.0364298	0.0371178	0.221015	4.05423	0.712312	1.40536	0.180076	0.416378	0.68703	0.23888	0.0540878	0.107337	0.323536	0.210563	1.53438	1.55499	2.48397	0.257329	0.0629754	0.332625	2.72573	18.7753	0.735071	0.0308157	0.372232	0.0794684	0.0863395	0.179321	0.0364949	0.0400115	0.0532938	0.0112025	0.0051733	0.0141565
WtC8CK	0.9	F	2	1.44623	0.0672282	0.0654849	2.77366	10.0758	1.04606	0.52198	0.0752937	1.80711	0.168445	33.1847	1.91585	0.0161654	0.337738	0.304435	4.17306	1.23801	3.04604	0.537509	0.126942	1.19325	1.57542	0.0689689	0.0575739	0.250361	0.0621233	2.23156	2.27478	4.44891	0.573119	0.00997621	0.507773	17.2746	15.9208	1.18254	0.0251347	0.944754	0.106286	0.0213327	0.786565	0.0370921	0.0400597	0.0386638	0.0209462	0.00471941	0.00441701
WtC8DK	1.4	M	2	1.08273	0.167461	0.0542468	3.56873	11.0054	0.975883	0.954371	0.0968919	1.76356	0.112291	31.6981	2.56832	0.143398	0.177818	0.482295	6.65348	1.23651	2.76426	0.46058	0.164106	1.96693	0.937667	0.107978	0.0646094	0.250867	0.157694	3.37649	3.76498	5.5103	0.528719	0.0346651	0.367065	18.8442	17.1538	1.10063	0.0419936	1.31451	0.154493	0.0450056	0.71445	0.0359828	0.0729793	0.0789612	0.0170837	0.00691311	0.00609933
WtC7BK	1.1	F	2	1.11894	0.164808	0.0858717	2.18535	4.33006	0.63311	0.68541	0.0724041	1.42221	0.226412	49.1082	1.08191	0.0570203	0.283595	0.239196	4.90072	0.774057	1.64986	0.336565	0.102289	1.31859	0.394574	0.0814375	0.0601411	0.485284	0.25746	3.30489	1.59258	3.86284	0.37867	0.0339045	0.387431	29.3846	25.2815	0.721682	0.0377231	0.706915	0.0972287	0.0784017	0.507773	0.0768162	0.0294937	0.0274283	0.0100304		0.024739
WtC7AK	1.3	M	2	1.39994	0.210289	0.0655544	3.22309	6.78922	1.00307	0.982562	0.10789	1.75711	0.187852	44.9235	1.63991	0.0679948	0.256179	0.347685	7.49527	1.15486	2.70775	0.532761	0.199079	3.02026	0.553874	0.123558	0.0659026	0.41224	0.215438	4.96692	2.69442	6.00512	0.569078	0.027726	0.619376	25.5846	21.9613	1.12524	0.0650104	1.13173	0.151962	0.053502	0.793581	0.0486483	0.0414379	0.0429588	0.0181427	0.00515074	0.0198782
WtC2BK	0.4	F	2	0.906848	0.0512164	0.0548629	1.37909	5.17151	0.513278	0.266772	0.0379388	0.803197	0.111269	27.4789	0.836851	0.0667188	0.249617	0.19295	2.73212	0.520261	1.22034	0.290274	0.0557633	0.75452	1.25759	0.0363556	0.053733	0.247576	0.0774061	1.29101	1.13539	2.60691	0.288021	0.0173776	0.231191	10.0217	12.9018	0.507509	0.0154765	0.413549	0.0590024	0.00738889	0.329183	0.0283203	0.020071	0.0201203	0.0116087	0.00335496	0.00832383
WtC2CK	1.5	M	2	1.87639	0.222544		5.55783	4.56005	2.02618	0.757524	0.10582	2.70603	0.166632	27.377	3.09494	0.0430979	0.502454	0.44016	5.99374	2.06706	7.11191	1.14585	0.13946	2.4484	0.477852	0.112723	0.110911	0.25085	0.332018	5.83412	4.58226	7.19854	0.917857	0.0403658	1.34784	9.92918	12.9635	2.72734	0.0465312	1.97342	0.114881	0.0551547	1.69067	0.0297974	0.0536837	0.0501237	0.0219497	0.0126647	0.0161771
WtC1CK	0.8	F	2	0.827609	0.0767542	0.0773271	1.66461	5.12829	0.523208	0.404879	0.052043	0.818139	0.107705	27.1241	1.16431	0.0485635	0.239482	0.239925	3.17766		1.52018	0.289531	0.101265	0.773452	0.775435	0.0443317	0.0469145	0.2867	0.102596	1.75812	1.77515	2.39776	0.309176	0.00582589	0.257521	1.91966	14.4862	0.699122	0.0296472	0.615642	0.0763169	0.0467433	0.431466	0.0749779	0.0294472	0.0422102	0.0136853	0.00547665	0.018246
WtC1AK	1.6	M	2	2.31001		0.0810698	3.65242	14.4555	1.6046	0.505353	0.0796812	2.57095	0.179582	44.7674	2.23205	0.0849974	0.230627	0.32714	4.82303		4.84676	0.807252	0.0737343	1.37589	3.23918	0.0685016	0.0917359	0.45632	0.191152	2.57827	2.37901	4.36676	0.863124	0.00765135	0.69073	2.81861	23.8074	1.78044	0.0391361	1.20941	0.102178		0.888277	0.0474419	0.0284269	0.0380124	0.0453453	0.00698331	0.0226717
WtC6AK	0.8	F	2	0.846221	0.0931602	0.0780576	2.27304	5.77978	0.590803	0.477015	0.0671088	1.03391	0.137674	30.2269	1.39669	0.0760618	0.197286	0.329032	4.2444	0.732076	1.51092	0.29335	0.127944	0.842181	0.550129	0.0779217	0.0657903	0.28154	0.09491	2.19768	2.13344	2.76113	0.362255	0.0129202	0.229059	16.2343	14.1349	0.699827	0.030837	0.557748	0.10248	0.0462555	0.466553	0.0396702	0.0403689	0.0515758	0.0113348	0.00482839	0.00832763
WtC6BK	1.8	M	2	2.07943	0.200342		5.66283	7.22243	1.93508	0.711734	0.129041	2.95651	0.235302	41.7546	3.41197	0.0576963	0.596034	0.543077	7.89342	2.15315	6.50141	1.0715	0.179433	2.06827	0.738441	0.146887	0.14294	0.422302	0.533102	6.44516	4.69356	6.05316	0.967862	0.0313486	1.16914	22.3698	19.7051	2.62443	0.0503191	1.86434	0.138367	0.118056	1.59017	0.0784008	0.0572864	0.0510664	0.0182889	0.00674825	0.0185428
QC1	2.31			1.1046	0.0461361		3.08408	4.56564	1.09727	0.60595	0.107711	1.85261	0.192514	39.8423	1.92764	0.0775013	0.111481	0.431723	6.82791	1.01949	2.34419	0.380132	0.282929	1.33895	0.259027	0.0564185	0.111319	0.419569	0.581847	3.06287	2.44902	3.93009	0.358428	0.0672878	0.40561	1.55812	15.8282	0.999084	0.0418193	0.575564	0.114965	0.0935866	0.550275	0.10097	0.0440227	0.0490637	0.0146452	0.00826773	0.0291366
QC2	2.31			1.02909	0.0308455	0.119127	3.04246	4.991	0.781497	0.571866	0.116759	1.85084	0.227261	42.6719	1.50792	0.0654096	0.119639	0.377179	5.98825	0.66286	2.14482	0.397818	0.128628	1.35315	0.236508	0.0697229	0.132479	0.334586	0.718727	3.06028	2.68409	4.32567	0.484961	0.0402494	0.341594	1.59606	16.2133	1.05253	0.0459938	0.677583	0.10696	0.105618	0.512387	0.0555713	0.0597085	0.0688186	0.020207	0.013209	0.0358109
QC3	2.31			1.34879	0.0431238	0.108407	3.25123	5.14235	1.5246	0.548542	0.127151	2.02887	0.233096	42.6654	1.83812	0.0839029	0.125003	0.378408	5.913	1.04995	1.85211	0.431975	0.489504	1.43472	0.276118	0.0601948	0.134188	0.339324	0.25915	3.06523	3.05078	4.03138	0.495029	0.0428503	0.426582	1.76433	20.3438	1.02507	0.0472785	0.68924	0.128711	0.127057	0.526205	0.0627898	0.0523232	0.0736117	0.0138315	0.00774667	0.010586
QC4	2.31			0.992292	0.0377795	0.305947	2.78344	4.73176	0.74085	0.533796	0.152636	1.886	0.193378	39.8629	1.70845	0.0855069	0.127814	0.446118	7.19565	0.963939	2.13058	0.402849	0.148452	1.29666	0.270566	0.0693987	0.122305	0.412941	0.665858	3.07435	2.84183	3.90613	0.363423	0.0821133	0.29232	1.50839	16.0006	0.956222	0.0488971	0.642507	0.110203	0.108908	0.486815	0.067637	0.0627482	0.0768982	0.019942	0.0166352	0.0478505
QC5	2.31			1.33025	0.0392406	0.151479	3.92597	6.91221	0.972583	0.690527	0.244391	2.27291	0.272196	53.1142	2.08799	0.100868	0.155433	0.555293	8.96583	1.19359	2.70415	0.483922	0.193732	1.57419	0.345559	0.0543371	0.172123	0.445684	0.537714	3.16028	3.57185	5.8722	0.556794	0.0495246	0.441347	2.4777	25.7043	1.40482	0.065529	0.856493	0.143283	0.114456	0.672206	0.220457	0.0681871	0.0944605	0.0222364	0.00978747	0.0848008
QC6	2.31			1.35488	0.0430032	0.166561	3.94317	6.71969	0.87701	0.670632	0.205883	0.790196	0.298142	48.6551	0.706592	0.0822714	0.122019	0.498172	9.39724		2.91011	0.141692	0.11436	1.41392	0.246767	0.0763441	0.182192	0.474858	0.749104	1.16899	1.56451	1.65008	0.186174	0.0295344	0.448547	2.21243	21.9782	0.448544	0.0663828	0.77847	0.0985286	0.148963	0.620842	0.366416	0.0730496	0.0876307	0.0321441	0.0156399	0.139617
QC7	2.31			0.958962	0.0337404	0.00538058	2.95704	4.95718	0.979079	0.5033	0.138964	1.8053	0.22165	40.2894	1.57333	0.0795773	0.122698	0.144065	6.44974	0.800861	2.41502	0.337318	0.385265	1.4084	0.242088	0.044257	0.142145	0.405647	0.344639	2.81234	3.38186	4.5727	0.449213	0.0486575	0.443805	2.27734	17.0921	1.15978	0.0435884	0.6362	0.129238	0.112522	0.558061	0.0716706	0.0417267	0.0674439	0.0174556	0.00847098	0.015522
QC8	2.31			1.02088	0.0968748	0.11581	3.08594	6.29573	0.799049	0.640961	0.131032	1.96136	0.250593	62.5236	1.7076	0.0507707	0.051366	0.439727	7.3623			0.443869	0.131841	1.49982	0.365794	0.075977	0.13248	0.539897	0.787717	2.89707	3.219	5.59504	0.514996	0.056055	0.436988	2.29317	21.9871	1.213	0.0556078	0.860145	0.117951	0.0263341	0.764578	0.187849	0.0563673	0.0762451	0.0154063	0.00722521	0.0385833
QC9	2.31			1.10104	0.0814646	0.112094	3.24458	7.29912	0.836772	0.630347	0.103203	1.99989	0.264435	66.9123	1.6807	0.0782732	0.0564798	0.450386	7.48389		2.45234	0.478253	0.151643	1.59288	0.351889	0.111224	0.133782	0.53214	0.794686	3.01752	3.2126	5.6405	0.524463	0.0618992	0.415815	2.3227	21.8194	1.25618	0.0554186	0.854227	0.121853	0.024032	0.784769	0.269027	0.0669585	0.0696425	0.0118751	0.00548173	0.0858451
QC10	2.31			1.02551	0.0781431	0.144189	3.18225	6.30556	0.7714	0.635837	0.11358	1.75631	0.246675	61.9204	1.75455	0.103749	0.0719999	0.449801	7.48421	1.0991	2.50355	0.48079	0.123085	1.4944	0.373038	0.0737325	0.127007	0.551243	0.460249	2.94648	3.24823	5.27923	0.548564	0.0610737	0.432397	2.41941	19.3865	1.14035	0.0513129	0.851016	0.142139	0.0294877	0.770563	0.159034	0.0577652	0.0661208	0.0189617	0.0102439	0.0430401
QC11	2.31			1.10486	0.10106		3.4344	6.22147	0.835785	0.696101	0.106241	1.8544	0.280242	67.2179	1.81522	0.102217	0.0480715	0.4853	8.33738	1.18686	2.76635	0.487083	0.127889	1.59731	0.40116	0.0884215	0.151065	0.584284	0.427909	3.25934	3.55824	5.94371	0.555877	0.0589735	0.461445	2.61914	20.9737	1.26299	0.0523537	0.941576	0.140475	0.0404174	0.799112	0.15024	0.0606706	0.0730766	0.0165852	0.00628725	0.019725
QC12	2.31			1.08191	0.0631699	0.133925	3.24528	6.734	0.807688	0.668011	0.0898613	1.81198	0.258429	64.3354	1.77703	0.102314	0.0544559	0.46071	7.94287	1.14078	2.6825	0.425182	0.110669	1.55798	0.3527	0.0800177	0.146387	0.57827	0.352503	3.19398	3.47494	5.01347	0.5343	0.0486168	0.444316	2.50461	20.555	1.24363	0.056656	0.889756	0.123572	0.0433514	0.780795	0.136603	0.0636505	0.0694387	0.0139506	0.00540822	0.0234956
Notes: Compiled original data for 95 polar/hydrophilic metabolites measured consistently by MSI-CE-MS under positive and negative ion modes
Metabolite ion responses corresopnd to relative peak area (RPA) - Integrated peak area for each metabolite relative to an internal standard
All metabolite responses [RPA] are also normalized to total dried mass of placental tissue (mg) that was used for B-D extraction
[truncated: 49 more columns]

## Sheet: Batch-corrected-MSI-CE-MS
Placental Metabolite				Glycine	TMAO	B-Alanine	Alanine	Choline	Serine	Hypotaurine	Creatinine	Proline	Guanidoacetic acid	Betaine	Threonine	Unknown1	Cysteine	Hydroxyproline	Creatine	Isoleucine	Leucine	Asparagine	Ornithine	Aspartic Acid	Hypoxanthine	N-methylnicotinamide	Unknown2	Deoxycarnitine	Spermidine	Glutamine	Lysine	Glutamic Acid	Methionine	Unknown3	Histidine	Unknown4	Carnitine	Phenylalanine	3-methylhistidine	Arginine	Citrulline	Cysteinylglycine*	Tyrosine	N-Acetylspermidine*	Homoarginine	Trimethyllysine	Asymmetric dimethylarginine (ADMA)	Symmetric dimethylarginine (SDMA)	Spermine
Sample	Mass (mg)	Sex	Batch	76.0393:0.731	76.0757:0.582	90.055:0.652	90.055:0.782	104.1075:0.605	106.0499:0.860	110.027:1.483	114.0662:0.648	116.0706:0.917	118.0611:0.725	118.0863:0.960	120.0655:0.899	120.102:0.661	122.027:0.953	132.0655:1.018	132.0768:0.769	132.1019:0.863	132.1019:0.873	133.0608:0.899	133.0972:0.613	134.0448:0.976	137.0458:1.083	137.0709:0.651	141.0657:0.722	146.1181:0.712	146.1652:0.413	147.0764:0.921	147.1128:0.613	148.0604:0.933	150.0583:0.908	151.0431:0.511	156.0768:0.653	160.1330:0.738	162.1125:0.746	166.0863:0.933	170.0924:0.668	175.119:0.634	176.103:0.944	179.0481:0.804	182.0812:0.961	188.1757:0.565	189.1346:0.638	189.1598:0.635	203.1503:0.676	203.1503:0.687	203.2230:0.410
WtC1C	2.5	F	1	1.0812	0.13317	0.021932	3.31099	7.77278	0.690894	0.568722	0.110094	1.40673	0.313619	54.187	1.70863	0.0871668	0.156042	0.332918	6.69473	1.16634		0.292347	0.0991253	1.33201	0.36976	0.0229551	0.120026	0.477783	0.277881	2.37202	2.53603	5.38216	0.384494	0.0257683	0.422761	3.06364	28.5294	1.18036	0.0541367	0.797219	0.0968877	0.111253	0.636487	0.520588	0.0561187	0.0719207	0.0195334	0.00673234	0.0521118
WtC1B	2.7	M	1	1.01111	0.0859484	0.0206089	3.04374	5.63762	0.728706	0.491463	0.0937528	1.28084	0.207498	44.2073	1.76957	0.0440358	0.185225	0.313449	6.65003	1.02289		0.267699	0.156189	1.23892	0.389858	0.0271034	0.0995581	0.364245	0.570955	2.23374	2.95905	4.35062	0.404688	0.0208618	0.370181	2.65788	25.2385	0.918459	0.0496402	0.818556	0.0997788	0.0996921	0.537988	0.426265	0.0508532	0.0693943	0.0179904	0.00568688	0.0391582
WtC17C	2.4	F	1	0.678127	0.038655	0.01974	1.69397	4.35033	0.587116	0.445112	0.0775863	0.995177	0.150339	31.6776	0.805739	0.0835403	0.0577769	0.142751	4.25661	0.652823	1.20004	0.175021	0.157741	0.757089	0.135333	0.0341524	0.0706626	0.271839	0.13821	1.44715	1.95467	2.58051	0.190482	0.0258956	0.24326	1.88501	16.36	0.640608	0.0417196	0.470893	0.0652536	0.0833913	0.414875	0.0955118	0.0385189	0.0599438	0.00971723	0.00410214	0.0061116
WtC17D	2.8	M	1	0.725714	0.0489406	0.0475245	1.94402	3.88075	0.715287	0.387615	0.0795924	1.232	0.179927	41.0195	1.02062	0.0794359	0.0738104	0.225273	4.91455	0.795816	1.70499	0.227975	0.207046	0.908621	0.162297	0.0369339	0.0970417	0.390373	0.260892	1.76668	2.31747	2.79363	0.25104	0.0283536	0.284959	2.74204	18.7986	0.781605	0.0416219	0.472842	0.0828625	0.0727757	0.442068	0.181775	0.0411402	0.0516083	0.0128011	0.00435367	0.00408995
WtC17B	3.5	F	1	1.21721	0.0691689	0.0727976	2.96586	7.18653	0.589975	0.794195	0.0981789	2.07321	0.36263	73.1958	1.36093	0.0873698	0.135337	0.280015	8.4893	1.22119	2.30979	0.380249	0.0902818	1.2	0.407865	0.0923589	0.168755	0.667747	0.883774	2.97177	3.1223	5.21665	0.496932	0.0409305	0.451703	5.678	36.3607	1.17538	0.0732454	0.764674	0.0932492	0.130273	0.592431	0.235112	0.0659663	0.0958847	0.0219234	0.00860359	0.0903543
WtC17A	1.2	M	1	0.450371	0.0340841	0.0234007	1.03411	1.86446	0.230361	0.214338	0.0339258	0.730274	0.131158	31.6537	0.514772	0.0300031	0.0441586	0.0848802	2.68187	0.420001	0.765076	0.173555	0.0337211	0.379214	0.0689429	0.0325813	0.0658793	0.275758	0.0808017	1.03197	0.894211	1.42254	0.201132	0.0224419	0.155787	2.04784	14.2276	0.346964	0.0193516	0.241991	0.0316965	0.0561105	0.217611	0.0723469	0.0236587	0.0272488	0.00864389	0.0048948
WtC6A	1.4	F	1	1.66341	0.0503837	0.0447641	3.08086	6.13058	2.67081	0.560027	0.128524	1.47685	0.167863	41.2642	1.88335	0.0557815	0.0624338	0.284857	4.85963	1.08576	1.54486	0.4725	0.757953	1.5409	0.152214	0.0375593	0.0880465	0.35729	0.2824	1.70887	2.12448	4.27905	0.298583	0.0438976	0.647505	2.64996	18.7226	1.04398	0.0414039	0.580997	0.176551	0.0741084	0.605778	0.247002	0.0511502	0.0701797	0.0146345	0.00564288	0.0425115
WtC6D	3	M	1	1.72684	0.0557344	0.0824844	3.61429	6.98894	1.77722	0.723167	0.100752	2.06836	0.290594	68.0954	2.25346	0.123892	0.100153	0.4815	8.00486	1.30488	5.13926	0.493495	0.599815	1.67189	0.302546	0.0467197	0.144545	0.560921	0.85403	2.98974	3.52489	5.37741	0.524386	0.0556827	0.582641	5.14398	36.805	1.27771	0.0655982	0.813985	0.159994	0.175431	0.647977	0.646765	0.0724716	0.10579	0.0210348	0.00735812	0.0562339
ConF28C	3	F	1	1.15352	0.0952991	0.106452	3.07036	6.46264	1.00247	0.505531	0.097737	2.02537	0.210834	45.0299	1.96789	0.0817329	0.13834	0.535321	7.22289	0.997791	2.00042	0.403984	0.243889	1.20074	0.369237	0.0739074	0.131391	0.488325	0.462077	3.16575	3.61141	4.01255	0.556132	0.0391392	0.321307	1.94807	24.9667	1.09839	0.0488158	0.763352	0.139745	0.0793379	0.567587	0.0960624	0.0737044	0.0847248	0.0151847	0.00605831	0.0103259
ConF28A	1.6	M	1	0.933264	0.0689525	0.137007	2.69413	3.12305	0.96492	0.310715	0.0606188	1.74404	0.0861249	25.1629	1.80481	0.0409367	0.118965	0.347555	4.34694	0.908404	2.34201	0.490894	0.150015	1.06928	0.117971	0.0569737	0.0781543	0.274746	0.385724	2.97957	2.60406	2.58613	0.444675	0.0664274	0.507825	0.976227	12.9345	1.03926	0.0299234	0.701325	0.0995205	0.0387645	0.680532	0.0302321	0.0479144	0.0515744	0.0107827	0.00448033	0.0294648
WtC23A	2.7	F	1	0.756447	0.0393915	0.103985	2.18894	6.02042	0.480392	0.618135	0.08207	1.36307	0.218542	38.6466	0.864936	0.0985151	0.0753119	0.353586	5.85596	0.834944	3.04811	0.276239	0.103864	1.27949	0.196034	0.0306311	0.119148	0.346106	0.52274	2.34287	2.51374	4.01237	0.369426	0.023828	0.299098	2.86706	15.1893	0.853788	0.0506095	0.568101	0.0684494	0.0811484	0.465577	0.0749813	0.0532156	0.0654319	0.0179359	0.0085872	0.0681054
WtC23B	2.1	M	1	0.581293	0.0313651	0.109114	2.07683	5.2834	0.455493	0.406214	0.0751057	1.16175	0.0945099	21.8473	0.882925	0.0739429	0.043887	0.344218	4.14657	0.748664	1.37342	0.283431	0.107838	1.06553	0.326133	0.047991	0.0778389	0.209726	0.423359	2.4867	2.79285	3.56683	0.356045	0.0253436	0.274163	1.97227	11.3297	0.945319	0.0452949	0.6616	0.0722084	0.0320065	0.48037	0.0268381	0.0437334	0.0848727	0.0165374	0.00930051	0.0390219
WtC18A	2.1	F	1	1.12158	0.0872159	0.173927	2.9495	6.44485	0.631784	0.592292	0.117641	1.85368	0.280351	57.5858	1.96253	0.0955999	0.103026	0.589098	6.09307		2.30797	0.527562	0.193769	1.35108	0.228856	0.0564945	0.152234	0.586477	0.574377	2.94292	1.27767	5.61205	0.449904	0.0529056	0.373135	3.77625	25.3211	1.41437	0.0660204	0.651173	0.107768	0.052208	0.617544	0.42047	0.0620109	0.0852173	0.0170399	0.00804342	0.0722823
WtC18D	3.2	M	1	1.34515	0.0609987	0.296871	4.17907	8.34802	0.83611	1.12631	0.127966	2.6307	0.314209	72.7296	2.70973	0.147703	0.125218	0.788442	10.684	1.44078	3.21551	0.657209	0.164891	2.06749	0.410545	0.092205	0.245139	0.751171	1.00932	4.37009	4.70979	8.7358	0.729244	0.0528531	0.465533	5.81512	42.3994	1.88998	0.0895641	1.19928	0.164435	0.0770058	0.744693	0.66278	0.0957662	0.131869	0.0237175	0.0129496	0.138893
WtC6B	2.5	F	1	0.651833	0.0383308		2.14022	5.07099	0.471737	0.45703	0.0600877	1.41675	0.123341	32.7387	1.09532	0.0675921	0.0688785	0.441617	4.15612	0.722078	1.53077	0.280439	0.0822767	0.976361	0.190827	0.0486038	0.0706355	0.327007	0.308571	2.6236	2.40025	3.63808	0.37803	0.0263607	0.222736	2.38355	19.1858	0.793018	0.041895	0.512638	0.0820353	0.0310705	0.400286	0.0357638	0.0420483	0.0490048	0.0104091	0.00520027	0.0219076
WtC6C	2.3	M	1	0.763607	0.0462054		1.55649	4.44523	0.49673	0.459495	0.0645991	1.42186	0.178	39.674	1.18128	0.0839659	0.095556	0.412363	5.2553	0.835627	1.16434	0.266548		0.875898	0.277445	0.0572716	0.0771261	0.360125	0.574024	2.29499	1.94507	3.2259	0.358198	0.0852023	0.209967	2.61818	18.5822	0.664155	0.0371076	0.44615	0.069658	0.0588027	0.346988	0.054479	0.0453932	0.0536573	0.00889345	0.00762788	0.0343784
WtC7H	1.8	F	1	1.00029	0.0581718	0.548333	2.23209	4.06622	1.11557	0.688552	0.0520087	1.7903	0.140013	25.5572	1.63066	0.0520855	0.0827006	0.501552	4.10056	0.814506	2.1216	0.410951	0.356335	0.858476	0.356043	0.0601997	0.0688117	0.24365	0.452858	3.06243	2.76531	4.01958	0.491268	0.0368392	0.385967	1.83525	10.7959	1.3345	0.041264	0.675975	0.106685	0.0288563	0.599137	0.0571095	0.0496974	0.0646237	0.0121279	0.00752891	0.0179107
WtC7G	2	M	1	0.803739	0.0516443		1.47198	2.26049	1.01917	0.411013	0.0442758	1.52849	0.1395	25.6044	1.06423	0.0338688	0.0244946	0.339937	3.70241	0.744491	1.30291	0.2626	0.318922	0.694963	0.271641	0.0699925	0.0893834	0.33888	0.252497	2.06054	1.65293	3.23195	0.33479	0.0751385	0.318631	2.38803	17.6412	0.89796	0.0285543	0.385402	0.0795061	0.042976	0.194694	0.0315897	0.0400791	0.0443491	0.00828643	0.00392326	0.0115358
WtC8CK	0.9	F	2	1.53201	0.0420956	0.058973	2.87054	9.04881	1.15835	0.507429	0.0807106	1.65707	0.161691	27.3021	1.85236	0.0200745	0.543188	0.283386	4.1715	1.15878	3.05004	0.453712	0.160732	1.14406	1.31872	0.0559141	0.0610799	0.219239	0.0486633	2.1526	2.11058	3.5508	0.495145	0.00862938	0.495981	15.7447	14.5918	1.05345	0.0247618	0.851769	0.106418	0.0545834	0.661539	0.0252796	0.0387366	0.0400322	0.0254329	0.00594704	0.00348842
WtC8DK	1.4	M	2	1.14546	0.105211	0.0485255	3.68456	9.87884	1.08018	0.925712	0.104679	1.62128	0.107615	26.0436	2.4772	0.175237	0.284743	0.44791	6.63164	1.1535	2.75826	0.389289	0.208222	1.88421	0.785476	0.0877093	0.0683087	0.218973	0.12503	3.24754	3.4844	4.40871	0.456176	0.0301322	0.357669	17.1213	15.7519	0.97924	0.0412633	1.18279	0.154123	0.113108	0.600617	0.0246296	0.0705362	0.081526	0.0206352	0.00872307	0.00487237
WtC7BK	1.1	F	2	1.17762	0.104947	0.0747793	2.23479	3.87932	0.699596	0.658958	0.0807103	1.32093	0.215586	40.129	1.03347	0.0653439	0.446282	0.220095	4.82807	0.712453	1.62346	0.285975	0.130871	1.25875	0.331531	0.066667	0.0627171	0.418136	0.214248	3.1418	1.45908	3.12106	0.324978	0.0300532	0.373858	26.3641	23.3933	0.638856	0.0366841	0.631066	0.0955921	0.1834	0.426103	0.0534946	0.0284533	0.028002	0.0118658		0.0206859
WtC7AK	1.3	M	2	1.47145	0.13436	0.0567045	3.28813	6.07955	1.10794	0.942551	0.121212	1.63616	0.178581	36.6596	1.5627	0.0766786	0.401385	0.31918	7.36269	1.05938	2.65515	0.453278	0.255236	2.8807	0.465731	0.101345	0.0684896	0.354051	0.18146	4.70807	2.46232	4.86386	0.487737	0.0246971	0.596223	22.8825	20.3599	0.99484	0.063056	1.00831	0.148861	0.122929	0.665642	0.034025	0.0399576	0.043734	0.0213509	0.00654306	0.0168124
WtC2BK	0.4	F	2	0.943299	0.0336162	0.0449745	1.38025	4.61306	0.565041	0.25141	0.0453772	0.76339	0.10442	22.1813	0.782147	0.0661657	0.377709	0.17388	2.622	0.464596	1.1637	0.249587	0.0726928	0.714666	1.06386	0.0302867	0.0543289	0.207193	0.071821	1.19551	1.01683	2.15329	0.244235	0.0160968	0.218259	8.74053	12.1452	0.444191	0.0147027	0.362663	0.0561374	0.0147082	0.275122	0.020503	0.0192821	0.0200271	0.0131039	0.00430787	0.00771336
WtC2CK	1.5	M	2	1.94928	0.146561		5.54919	4.06565	2.22958	0.712323	0.127562	2.57851	0.156122	22.069	2.88563	0.0420595	0.756986	0.395738	5.73542	1.83971	6.75824	0.98654	0.182178	2.31706	0.404546	0.0940888	0.111756	0.209254	0.31181	5.38681	4.09338	5.96053	0.777284	0.037574	1.26936	8.6326	12.2266	2.38405	0.04409	1.72718	0.108905	0.107839	1.41238	0.0216656	0.0515497	0.0497513	0.024648	0.0162837	0.0151628
WtC1CK	0.8	F	2	0.850853	0.0519268	0.0596725	1.63051	4.55462	0.5738	0.374028	0.066789	0.795718	0.0996156	21.6286	1.06474	0.0416777	0.348441	0.211752	2.9707		1.40483	0.251922	0.134503	0.726888	0.660453	0.0375827	0.0459908	0.233045	0.10614	1.58588	1.55403	2.02471	0.259048	0.00563934	0.237851	1.6275	13.8731	0.604988	0.0275143	0.530363	0.0702681	0.079178	0.359152	0.0564307	0.0281716	0.0409633	0.0147404	0.00711765	0.0187376
WtC1AK	1.6	M	2	2.3718		0.0621421	3.56905	12.8323	1.75902	0.465812	0.103062	2.5069	0.165826	35.6487	2.03623	0.0717832	0.334098	0.288058	4.4958		4.4634	0.703317	0.0981396	1.29193	2.76096	0.0581859	0.0896214	0.369722	0.20016	2.31892	2.07741	3.69642	0.722219	0.00744265	0.636419	2.38213	22.8434	1.53877	0.0362265	1.03982	0.0937373		0.739069	0.0358606	0.0271829	0.0367858	0.0485874	0.00908796	0.0235499
WtC6AK	0.8	F	2	0.864347	0.064095	0.0582475	2.2	5.12084	0.646573	0.43581	0.0895602	1.01853	0.12631	23.9394	1.26188	0.0602389	0.280862	0.287052	3.91061	0.623718	1.37213	0.256933	0.171715	0.788046	0.470328	0.0667038	0.0633968	0.225176	0.104308	1.95369	1.84424	2.3603	0.301505	0.0128161	0.209004	13.5487	13.6665	0.60179	0.0282495	0.475759	0.0926538	0.0716322	0.387487	0.0305081	0.0385305	0.0493525	0.0118948	0.00631741	0.00905443
WtC6BK	1.8	M	2	2.12121	0.138301		5.46776	6.39592	2.11685	0.648814	0.173566	2.92	0.215531	33.0243	3.07518	0.0449657	0.844842	0.472692	7.25152	1.8283	5.88366	0.939724	0.24132	1.93364	0.6318	0.125985	0.137268	0.336666	0.593019	5.71291	4.04709	5.18713	0.80448	0.0312484	1.06418	18.6106	19.0886	2.25394	0.0459774	1.58714	0.124645	0.179574	1.32009	0.0605542	0.0546522	0.0487277	0.0190927	0.0088412	0.0203926
QC1	2.31			1.06416	0.0637728		3.21359	5.52051	0.961069	0.629522	0.11554	1.68862	0.222096	49.7282	1.74353	0.085509	0.0825979	0.362947	7.84607	1.10805	2.69907	0.355621	0.231607	1.44389	0.302055	0.0607484	0.127076	0.534176	0.553933	2.74949	2.77565	4.2651	0.376237	0.0653093	0.460007	2.14129	18.1633	1.04956	0.0482266	0.686925	0.124808	0.0582566	0.679193	0.1837	0.0467799	0.0573326	0.0155504	0.00698934	0.0376387
QC2	2.31			0.992197	0.0428722	0.0428235	3.14993	5.94563	0.690151	0.595554	0.120614	1.72413	0.258501	52.9427	1.40007	0.0712907	0.087912	0.331073	6.76919	0.718429	2.4316	0.384156	0.104797	1.45255	0.2753	0.0760661	0.147861	0.420084	0.695618	2.82735	3.02817	4.75563	0.516922	0.0396462	0.382763	2.12401	18.3414	1.11769	0.0522184	0.800517	0.115441	0.0647043	0.626661	0.0958795	0.063181	0.0784904	0.0209092	0.0110803	0.044763
QC3	2.31			1.30349	0.0609356	0.0694454	3.30182	5.85827	1.38009	0.575433	0.117311	2.01748	0.254125	51.9939	1.84603	0.0881524	0.0896028	0.378053	6.36298	1.12848	2.00449	0.458768	0.393169	1.51914	0.319679	0.0683099	0.139981	0.408582	0.263533	3.0872	3.3949	4.60779	0.552492	0.0441171	0.461008	2.13202	22.049	1.12429	0.0512186	0.789866	0.136508	0.0741963	0.626118	0.092392	0.05467	0.0780664	0.0132453	0.00634875	0.0119882
QC4	2.31			0.961229	0.0542727	0.349258	2.7728	5.15499	0.687405	0.56405	0.125773	2.00195	0.202067	47.7154	1.85592	0.0866012	0.0893733	0.507291	7.37123	1.02738	2.20126	0.470532	0.11755	1.35427	0.311567	0.0819189	0.119246	0.476859	0.711448	3.3755	3.11923	4.64162	0.424702	0.0883646	0.304687	1.65511	16.6145	1.08324	0.0505461	0.714226	0.114851	0.0606224	0.563548	0.0848789	0.064738	0.0758299	0.0176734	0.0133197	0.0490943
QC5	2.31			1.28962	0.0566828	0.209648	3.88591	7.41917	0.909886	0.731435	0.193933	2.46573	0.280432	63.1983	2.32837	0.100917	0.107791	0.659277	9.0351	1.2686	2.75095	0.583436	0.152677	1.63663	0.39721	0.0649878	0.16408	0.507546	0.58408	3.57113	3.9026	7.0689	0.660732	0.0540867	0.454504	2.63268	26.3121	1.60867	0.0666886	0.942483	0.148457	0.0627013	0.771065	0.262359	0.0700533	0.0909167	0.0192044	0.00777617	0.0841882
QC6	2.31			1.31521	0.0626901	0.317769	3.86138	7.03572	0.831816	0.713236	0.153432	0.888896	0.300009	57.3188	0.823065	0.0806507	0.0834598	0.63556	9.21431		2.88509	0.1801	0.0894146	1.45885	0.282803	0.0933288	0.167277	0.52835	0.836362	1.38584	1.69639	2.02972	0.226646	0.0330575	0.452727	2.22814	21.9688	0.52294	0.0658208	0.842257	0.101099	0.0794613	0.701358	0.399154	0.074523	0.0810024	0.0265919	0.0122663	0.13121
QC7	2.31			0.933566	0.0501894	0.0207989	2.8283	4.91451	0.957103	0.540052	0.0901985	2.19949	0.211768	46.4348	2.01723	0.0745887	0.0814182	0.215299	5.95484	0.838602	2.26218	0.481614	0.296027	1.42901	0.275619	0.0567717	0.12016	0.428852	0.408758	3.70497	3.60585	5.89846	0.578491	0.0574873	0.428566	2.03843	16.2133	1.40664	0.0408126	0.663182	0.129803	0.0566082	0.609614	0.0642711	0.0419149	0.0570389	0.0131361	0.00645743	0.0129292
QC8	2.31			1.08566	0.0600501	0.106416	3.21674	5.66224	0.885932	0.627251	0.1372	1.78475	0.241715	51.6503	1.66305	0.066161	0.0836993	0.412177	7.42411			0.373191	0.165897	1.44175	0.305499	0.0612378	0.142003	0.477398	0.595059	2.81912	3.00937	4.43284	0.446712	0.0477812	0.429966	2.10989	20.0365	1.08468	0.0552112	0.780104	0.119397	0.0711046	0.643914	0.126379	0.0545818	0.0796133	0.019001	0.00906806	0.0294458
QC9	2.31			1.16332	0.0513543	0.0996003	3.34189	6.54881	0.925811	0.610064	0.112373	1.84326	0.253014	54.9013	1.61715	0.094128	0.0900491	0.417309	7.43764		2.43849	0.404761	0.192808	1.52456	0.294997	0.090522	0.140957	0.462984	0.637744	2.89382	2.96568	4.52396	0.451902	0.0540688	0.404186	2.10371	20.0745	1.11622	0.0543137	0.767111	0.121119	0.0593238	0.659435	0.184941	0.0646868	0.0717024	0.0142693	0.00692623	0.0693638
QC10	2.31			1.06812	0.0511175	0.118996	3.19255	5.62736	0.849551	0.600554	0.134789	1.66499	0.231864	50.051	1.64384	0.104555	0.109423	0.406284	7.20349	0.984806	2.39571	0.412854	0.16012	1.4167	0.315334	0.0613049	0.128858	0.462824	0.421908	2.73648	2.91639	4.34993	0.46579	0.0562963	0.409205	2.11675	18.2148	0.999333	0.048874	0.747779	0.135731	0.0597598	0.644305	0.11464	0.0555206	0.0660002	0.0215157	0.0131358	0.0394307
QC11	2.31			1.13737	0.068141		3.37211	5.5282	0.916987	0.644486	0.13528	1.79897	0.259614	53.672	1.66401	0.0891448	0.0702482	0.429306	7.8171	1.03177	2.56537	0.423253	0.169512	1.50246	0.341418	0.0748148	0.1486	0.476477	0.437366	2.94863	3.12289	5.00668	0.466371	0.0568066	0.427236	2.22752	20.0477	1.09431	0.0487136	0.812754	0.129814	0.0697016	0.665479	0.112589	0.0580695	0.0711179	0.0179571	0.00816018	0.0200265
QC12	2.31			1.10652	0.0433155	0.10061	3.14852	5.96916	0.884302	0.611662	0.11899	1.78047	0.237481	51.0223	1.6094	0.0823421	0.0778634	0.402862	7.33957	0.975195	2.44461	0.371908	0.148222	1.45911	0.30131	0.0683651	0.141547	0.464	0.382752	2.84767	3.01149	4.27518	0.445292	0.0479897	0.406403	2.09686	19.836	1.07076	0.0520369	0.760464	0.112131	0.0683495	0.648766	0.104601	0.0607801	0.0666327	0.0147163	0.00706656	0.0252562
Notes: Compiled data after QC-based batch correction applied to 95 polar/hydrophilic metabolites measured consistently by MSI-CE-MS under positive and negative ion modes
Metabolite ion responses corresopnd to relative peak area (RPA) - Integrated peak area for each metabolite relative to an internal standard
All metabolite responses [RPA] are also normalized to total dried mass of placental tissue (mg) that was used for B-D extraction
[truncated: 49 more columns]

## Sheet: Original Data-MSI-NACE-MS
Placental Metabolite				Myristic acid (C14:0)	Pentadecanoic acid (C15:0)	Palmitoleic acid (C16:1)	Palmitic acid (C16:0)	Heptadecenoic acid (C17:1)	Heptadecanoic acid (C17:0)	Gamma+Alpha-linolenic acid (C18:3)a	Linoleic acid (C18:2)	Oleic acid (C18:1)	Stearic acid (C18:0)	Nonadecanoic acid (C19:0)	Eicosapentaenoic acid (20:5(n-6))	Arachidonic acid (20:4)	Eicosatrienoic acid (20:3(n-6))	Eicosadienoic acid (C20:2)	Eicosenoic acid (C20:1)	Arachidic acid (C20:0)	Docosahexaenoic acid (C22:6)	Docosapentaenoic acid (C22:5)	Docosatetraenoic acid (C22:4)	Erucic acid (C22:1 n-9))	Docosanoic acid (C22:0)	Nervonic acid (C24:1 n-9))	Tetracosanoic acid (C24:0)	Cholic acid	Glycochenodeoxycholic acid	Unknown12
Sample	Mass (mg)	Sex	Batch	227.2017:1.004	241.2173:0.990	253.2173:0.985	255.2329:0.981	267.2330:0.975	269.2486:0.966	277.2173:0.983	279.2330:0.967	281.2486:0.961	283.2642:0.954	297.2799:0.942	301.2173:0.981	303.2330:0.978	305.2486:0.953	307.2642:0.942	309.2799:0.937	311.2955:0.931	327.2330:0.988	329.2486:0.982	331.2643:0.939	337.3112:0.918	339.3269:0.913	365.3425:0.901	367.3582:0.898	407.2803:0.951	448.3068:0.987	565.5211:0.958
WtC1C	1.5	F	1	0.00936894	0.00473469	0.0254143	0.638792	0.00172673	0.00827646	0.00856104	0.341996	0.347878	0.906286	0.00170312	0.0144825	0.685494	0.0395519	0.013354	0.00684037	0.00363461	0.363601	0.0899544	0.0633786	0.00412485	0.0085939	0.0141834	0.0126453	0.001182	0.000631589	0.0040307
WtC1B	1.3	M	1	0.00945974	0.00572969	0.0339405	0.627332	0.00194867	0.00816203	0.00973477	0.380593	0.438905	0.754443	0.00131251	0.018104	0.749498	0.0533272	0.0157955	0.0067457	0.00242629	0.39135	0.0955047	0.0627734	0.00228002	0.00646948	0.00975054	0.00931682	0.00108491	0.000665575	0.00401041
WtC17C	1	F	1	0.00895332	0.00525756	0.0266383	0.641663	0.00186058	0.00787071	0.00947408	0.327243	0.35255	0.659134	0.00130827	0.0146517	0.591092	0.0471125	0.012322	0.00621327	0.00208113	0.294899	0.0764701	0.0555568	0.00295615	0.00628941	0.0102595	0.00948938	0.000692935	0.000554858	0.00284394
WtC17D	0.7	M	1	0.0113263	0.00620261	0.0291943	1.02299	0.00229282	0.0132003	0.0113421	0.364438	0.385386	1.09316	0.00225445	0.017353	0.608673	0.0396846	0.014768	0.00764231	0.00354801	0.286794	0.138783	0.0584712	0.00402758	0.00755893	0.01837	0.0126506	0.00132421	0.000491717	0.00356899
WtC17B	3.1	F	1	0.0144417	0.00719402	0.0374665	1.39511	0.00242396	0.0175285	0.0160507	0.546186	0.433357	1.43245	0.00284525	0.0168762	0.985828	0.0494865	0.016856	0.00752251	0.00624713	0.523244	0.129972	0.0922837	0.00470765	0.0139951	0.0220055	0.0200128	0.00141104	0.000526756	0.00809577
WtC17A	1.5	M	1	0.00949385	0.00505067	0.023701	0.584372	0.00153855	0.00664483	0.00669021	0.252665	0.218756	0.530209	0.000712379	0.0101304	0.494963	0.0337839	0.0103742	0.0034995	0.00208533	0.216412	0.0440726	0.0425187	0.00175283	0.00447267	0.00728332	0.00489013	0.000665709	0.000274554	0.00240619
WtC6A	2.3	F	1	0.0104719	0.00645384	0.0623713	0.465568	0.00215619	0.00456624	0.0155332	0.648168	0.583914	0.215899		0.0260003	1.339	0.0858369	0.0226044	0.010267	0.00109105	0.657116	0.0602531	0.102788	0.00400354		0.00504187			0.00103867	0.00286871
WtC6D	0.9	M	1	0.00655509	0.0040524	0.0292253	0.380946	0.00118311	0.00432173	0.00603436	0.242923	0.240709	0.332357	0.000787441	0.0123071	0.432956	0.0280154	0.0100568	0.00496524	0.00174532	0.204986	0.113663	0.0386533	0.00177992	0.00254363	0.00602682	0.00326235		0.00050134	0.00173121
ConF28C	2.7	F	1	0.00931627	0.00560972	0.0333669	0.683468	0.00172856	0.00893347	0.00966253	0.340721	0.328473	0.599995	0.00143252	0.017346	0.630253	0.0408878	0.0116709	0.00594795	0.00232731	0.345478	0.104842	0.0543414	0.00275316	0.00336522	0.00637593	0.0056673	0.000819873	0.000500724	0.00267417
ConF28A	2.3	M	1	0.0163813	0.00893829	0.0531685	1.31822	0.00263603	0.0160101	0.014415	0.513041	0.534574	1.15296	0.00226598	0.0258969	0.893943	0.0676183	0.0190692	0.00854771	0.00583244	0.543258	0.106142	0.0808834	0.0043585	0.0135423	0.0278468	0.0222284	0.00158076	0.000574373	0.00517144
WtC23A	0.8	F	1	0.00841188	0.00416828	0.0260522	0.63334	0.00186413	0.0076189	0.00897303	0.348344	0.309705	0.579367	0.00113044	0.0193638	0.693624	0.0432592	0.0144739	0.00494209	0.00287764	0.361071	0.0928324	0.064853	0.00272953	0.00622986	0.00978092	0.00735571	0.000546444	0.000646748	0.00344018
WtC23B	1	M	1	0.0070494	0.00391814	0.0193747	0.698737	0.00164562	0.00850083	0.0100989	0.349109	0.277985	0.589897	0.00152806	0.0174858	0.604307	0.0291927	0.00962629	0.00529796	0.00317484	0.350594	0.0939193	0.0582028	0.00313411	0.008323	0.00993527	0.0135099	0.000682994	0.000698208	0.00331249
WtC18A	1.8	F	1	0.0153472	0.00730045	0.0454102	1.18196	0.0027483	0.0142119	0.0190868	0.586685	0.564339	1.05068	0.00208136	0.0247661	1.16629	0.084913	0.0234094	0.00960847	0.00569558	0.612762	0.164754	0.106658	0.00494344	0.0108479	0.0211807	0.0145775	0.00151753	0.000659724	0.00614427
WtC18D	1.4	M	1	0.00970562	0.00521147	0.0302073	0.829474	0.00184868	0.0106536	0.0110599	0.387542	0.365446	0.77736	0.00154513	0.0161975	0.734111	0.0509121	0.0145801	0.00627008	0.0046483	0.368559	0.0835571	0.0682436	0.00327957	0.00912881	0.0145894	0.0125088	0.00131931	0.000427052	0.00362737
WtC6B	1.9	F	1	0.0114808	0.00649983	0.0350343	1.2481	0.00253643	0.0143756	0.0165811	0.570743	0.518346	1.16122	0.00204607	0.0211814	1.06152	0.0658245	0.0218185	0.00931939	0.00528011	0.538889	0.138295	0.0906237	0.00492171	0.0104304	0.0207142	0.015184	0.00106673	0.000547632	0.00618828
WtC6C	1.7	M	1	0.00752397	0.00500252	0.0250137	0.72134	0.00152099	0.00781888	0.0092598	0.338512	0.292122	0.738712	0.00142675	0.0118985	0.56992	0.0301615	0.0136888	0.0056979	0.00355182	0.29495	0.0432781	0.0698402	0.00247855	0.00514693	0.00969053	0.00678452	0.000739987	0.000258818	0.00334984
WtC7H	1.3	F	1	0.00878855	0.00486713	0.0282731	0.693192	0.00162781	0.00847928	0.00913089	0.317225	0.261217	0.721998	0.00198173	0.0189439	0.627519	0.033137	0.0115615	0.00536896	0.00321584	0.338658	0.0789669	0.0472265	0.00324405	0.00572268	0.00882025	0.0098876	0.0020504	0.000473302	0.00246755
WtC7G	2	M	1	0.00891093	0.00421597	0.0263702	0.644103	0.00156677	0.00808952	0.0103629	0.32011	0.281993	0.662171	0.00153419	0.0203625	0.623946	0.0428198	0.0121731	0.00496694	0.00273109	0.316271	0.0869706	0.0526656	0.00316433	0.00531513	0.00617646	0.00569937	0.0010591	0.000535248	0.00235887
WtC8CK	0.4	F	2	0.0247178	0.0195665	0.0907382	1.48724	0.00949545	0.0403612	0.0324527	0.911605	0.80771	1.79385	0.00827729	0.446249	2.59505	0.156624	0.0431627	0.0199618	0.0210618	2.10041	0.277927	0.22803	0.00991683	0.0392293	0.0535726	0.0863102	0.00540589	0.0136379	0.0196652
WtC8DK	0.1	M	2	0.0329439	0.0255249	0.0949627	1.51867	0.0117908	0.041866	0.0371006	1.28586	1.01585	1.73719	0.00943517	0.406548	3.04107	0.183344	0.0427307	0.0195398	0.0195913	2.4901	0.331791	0.255912	0.0109462	0.0365412	0.057035	0.0797332	0.00625086	0.0127881	0.0202079
WtC7BK	1.1	F	2	0.0362991	0.0271342	0.119649	2.05187	0.00909866	0.0496341	0.0397808	1.38517	1.31713	2.98772	0.0116327	0.59976	5.0649	0.445617	0.0849224	0.0292983	0.0242818	3.03785	0.414171	0.393794	0.0129485	0.0479988	0.081205	0.082453	0.0103414	0.0179567	0.0456542
WtC7AK	1	M	2	0.0399827	0.0227319	0.151896	2.04905	0.0105872	0.0546393	0.0502998	1.52434	1.49957	2.81639	0.0119039	0.608565	4.75328	0.458301	0.0933288	0.0326558	0.0274803	3.01606	0.343538	0.483342	0.0125878	0.054009	0.0890681	0.108357	0.0100587	0.0190502	0.0453783
WtC2BK	0.2	F	2	0.0144758	0.00927575	0.0540955	0.513256	0.00286035	0.010732	0.0140408	0.355981	0.349567	0.573451	0.00262362	0.121228	1.07621	0.0673089	0.0192138	0.00960111	0.00825835	0.752873	0.202322	0.112845	0.006413	0.0122476	0.0194485	0.0263435		0.00438781	0.00447995
WtC2CK	0.3	M	2	0.0367753	0.0201716	0.148449	1.85948	0.00915846	0.0336773	0.0470861	1.35403	1.44167	2.32571	0.00983282	0.433342	3.41232	0.229765	0.0538947	0.0267355	0.0180417	2.51478	0.2863	0.292314	0.0114945	0.0485362	0.0693056	0.103581		0.0139514	0.0272541
WtC1CK	0.2	F	2	0.0305062	0.0165214	0.0945983	1.0376	0.00783537	0.0205091	0.0330353	0.860008	0.734027	1.05303	0.00598869	0.255545	1.89811	0.097237	0.0327776	0.0167184	0.0115462	1.38724	0.352939	0.195169	0.00949644	0.0296341	0.0465047	0.0506242		0.00877129	0.00838764
WtC1AK	0.3	M	2	0.0413266	0.0168089	0.124973	1.62629	0.0092645	0.02689	0.0572088	1.27377	1.14169	1.53372	0.00535898	0.363552	2.59074	0.145531	0.0522241	0.0264471	0.0167182	1.91511	0.336405	0.217833	0.00794342	0.0278044	0.045277	0.0582265	0.00600023	0.00989008	0.0169231
WtC6AK	0.9	F	2	0.0822762	0.0400387	0.168303	1.76759	0.0140342	0.0464396	0.0689433	1.50071	1.2442	1.65356		0.493511	4.82143	0.241345	0.0787156	0.0317356		3.34941	0.752238	0.440822	0.0186585	0.0528118	0.0749058	0.0726399		0.020673	0.0107838
WtC6BK	1	M	2	0.0402882	0.0238312	0.141479	1.6545	0.0116798	0.0337811	0.0406549	0.927858	1.13144	1.7312	0.0049593	0.339696	2.44452	0.127628	0.0381654	0.0175379	0.0141727	1.74884	0.262808	0.206804	0.00901895	0.0436157	0.0565589	0.0698265	0.00584327	0.0105417	0.019598
QC1	1.72895			0.00959134	0.00552784	0.0302387	0.842589	0.00225001	0.012651	0.0100021	0.422364	0.4936	1.17706	0.00193017	0.0151951	0.820526	0.0570857	0.0194853	0.0088097	0.00478445	0.416222	0.0786568	0.0774232	0.00391003	0.011334	0.0207023	0.0187436	0.00123077	0.000510652	0.00627095
QC2	1.72895			0.012079	0.00744436	0.041617	0.8165	0.00209246	0.0108295	0.0100873	0.367003	0.428559	0.81036	0.00165124	0.0168615	0.772738	0.051386	0.0166102	0.00845995	0.00377078	0.404266	0.123397	0.0676611	0.00331092	0.00716159	0.0156855	0.0115068	0.0013364	0.0006057	0.00372067
QC3	1.72895			0.0115356	0.00648864	0.028821	1.08995	0.00206036	0.013323	0.00911282	0.339665	0.359403	1.33452	0.00214571	0.0230701	0.750609	0.0537735	0.0161386	0.00682993	0.00640328	0.408547	0.0695906	0.0662352	0.00270862	0.0152356	0.0188607	0.0212084	0.00134104	0.000456087	0.00597415
QC4	1.72895			0.00985751	0.00586241	0.030555	0.960625	0.00240881	0.0136151	0.010306	0.397469	0.443786	1.11774	0.00197731	0.0143537	0.828949	0.04707	0.0173907	0.00779709	0.00645995	0.430874	0.116228	0.0693727	0.00342415	0.0157684	0.0190989	0.0273502	0.0016269	0.000431392	0.00590601
QC5	1.72895			0.013096	0.0078027	0.0354124	0.930339	0.00255075	0.013482	0.0123988	0.434287	0.529464	0.914364	0.00158497	0.019164	0.886798	0.0648421	0.019862	0.00966825	0.00483178	0.511529	0.0899725	0.0763366	0.00428754	0.00724311	0.0170528	0.0100993	0.00137656	0.000749466	0.00446443
QC6	1.72895			0.0102783	0.00587551	0.0325155	0.840136	0.00218005	0.0111036	0.0114576	0.430893	0.434053	0.853608	0.00155649	0.0226122	0.895426	0.0509823	0.0197367	0.00774243	0.00358456	0.462177	0.114692	0.0765524	0.00411725	0.00788967	0.0153667	0.00927952	0.000996605	0.000631916	0.0034522
QC7	1.72895			0.0103226	0.00589942	0.0354736	0.808348	0.002291	0.011519	0.0111995	0.435533	0.437572	0.786041	0.00142886	0.0140019	0.909639	0.0481471	0.0202214	0.00782401	0.00365091	0.475206	0.142768	0.0803224	0.0037076	0.00798613	0.01902	0.00919224	0.00123396	0.000502198	0.00522841
QC8	1.72895			0.0171983	0.0107566	0.0452627	0.868381	0.00440922	0.0166147	0.0189274	0.544668	0.627724	1.10174	0.00360515	0.224562	1.78534	0.118261	0.0298241	0.0135293	0.00923571	1.16195	0.251908	0.163586	0.00675598	0.0157115	0.031707	0.0249157	0.00350045	0.00668538	0.0180035
QC9	1.72895			0.0168962	0.00766865	0.0467527	0.871354	0.00397183	0.0170424	0.0203039	0.587994	0.662583	1.14095	0.00415862	0.235606	1.96104	0.12197	0.0329776	0.0149465	0.00820064	1.32457	0.232399	0.17423						0.00896186	0.0250595
QC10	1.72895			0.0129019	0.00672354	0.0430121	0.90202	0.00305633	0.0152244	0.0191911	0.554526	0.631522	1.14857	0.00254506	0.20058	1.8008	0.103789	0.0299942	0.0133773	0.00765759	1.24519	0.263653	0.152373	0.00570909	0.0150129	0.0296291	0.0221759		0.00804168	0.0184443
QC11	1.72895			0.0161716	0.0106078	0.0480566	1.17512	0.0039317	0.0191955	0.0173746	0.477961	0.531131	1.29785	0.00332885	0.231252	1.43576	0.067122	0.0273655	0.0141409	0.0100597	0.882547	0.213702	0.120118	0.00702135	0.0165446	0.0425729	0.029579	0.00436905	0.00543788	0.0129912
QC12	1.72895			0.0151268	0.0122584	0.0455564	1.05554	0.0037392	0.0203364	0.0165591	0.456097	0.522882	1.31438	0.00323746	0.163207	1.3023	0.0679094	0.0263914	0.0128431	0.00958149	0.782421	0.188972	0.137407	0.00660884	0.0167236	0.0430516	0.0269525	0.00382404	0.0047021	0.0108651
Notes: Compiled original data for 27 anionic lipids after acid hydrolysis[mainly total fatty acids] measured consistently by MSI-NACE-MS under nonaqueous buffer conditions and negative ion mode
Metabolite ion responses corresopnd to relative peak area (RPA) - Integrated peak area for each metabolite relative to an internal standard
All metabolite responses [RPA] are also normalized to total dried mass of placental tissue (mg) that was used for MTBE extraction

## Sheet: Batch-corrected-MSI-NACE-MS
Placental Metabolite				Myristic acid (C14:0)	Pentadecanoic acid (C15:0)	Palmitoleic acid (C16:1)	Palmitic acid (C16:0)	Heptadecenoic acid (C17:1)	Heptadecanoic acid (C17:0)	Gamma+Alpha-linolenic acid (C18:3)a	Linoleic acid (C18:2)	Oleic acid (C18:1)	Stearic acid (C18:0)	Nonadecanoic acid (C19:0)	Eicosapentaenoic acid (20:5(n-6))	Arachidonic acid (20:4)	Eicosatrienoic acid (20:3(n-6))	Eicosadienoic acid (C20:2)	Eicosenoic acid (C20:1)	Arachidic acid (C20:0)	Docosahexaenoic acid (C22:6)	Docosapentaenoic acid (C22:5)	Docosatetraenoic acid (C22:4)	Erucic acid (C22:1 n-9))	Docosanoic acid (C22:0)	Nervonic acid (C24:1 n-9))	Tetracosanoic acid (C24:0)	Cholic acid	Glycochenodeoxycholic acid	Unknown12
Sample	Mass (mg)	Sex	Batch	227.2017:1.004	241.2173:0.990	253.2173:0.985	255.2329:0.981	267.2330:0.975	269.2486:0.966	277.2173:0.983	279.2330:0.967	281.2486:0.961	283.2642:0.954	297.2799:0.942	301.2173:0.981	303.2330:0.978	305.2486:0.953	307.2642:0.942	309.2799:0.937	311.2955:0.931	327.2330:0.988	329.2486:0.982	331.2643:0.939	337.3112:0.918	339.3269:0.913	365.3425:0.901	367.3582:0.898	407.2803:0.951	448.3068:0.987	565.5211:0.958
WtC1C	1.5	F	1	0.01078	0.00539893	0.0294088	0.640786	0.00221895	0.00925129	0.0120393	0.414361	0.387981	0.814258	0.00187997	0.0422962	1.00372	0.047242	0.0176655	0.00816041	0.00401953	0.584768	0.160946	0.0909436	0.00557831	0.00840683	0.0174106	0.0101062	0.00149326	0.00188267	0.0058527
WtC1B	1.3	M	1	0.0108882	0.00654146	0.0392526	0.63006	0.00250065	0.00913732	0.013628	0.459551	0.489726	0.683134	0.00145907	0.0527876	1.09291	0.0638382	0.0208206	0.00806166	0.00270194	0.626512	0.169164	0.0898277	0.00307247	0.00638032	0.0119946	0.00758281	0.00137598	0.0019795	0.00585452
WtC17C	1	F	1	0.010316	0.00602438	0.0307549	0.646821	0.0023776	0.00885163	0.0130837	0.391102	0.393913	0.610945	0.00148556	0.0425149	0.851295	0.0567785	0.0160683	0.00746473	0.00236637	0.465643	0.131417	0.0788477	0.00394133	0.00635587	0.0127012	0.00815682	0.000889246	0.00163907	0.00421894
WtC17D	0.7	M	1	0.0130545	0.0071159	0.0336867	1.03248	0.00292586	0.0148682	0.0155926	0.434069	0.430798	1.02116	0.00257812	0.0502721	0.872998	0.0479338	0.0191891	0.00919781	0.00406244	0.450771	0.236114	0.0827559	0.00535075	0.00770116	0.0227904	0.011074	0.00170604	0.00144927	0.00532297
WtC17B	3.1	F	1	0.0168756	0.00866458	0.0422567	1.47861	0.00292486	0.0209862	0.0184041	0.567405	0.493374	1.82728	0.00431776	0.0458345	1.1984	0.06537	0.0189762	0.00971487	0.00944399	0.684387	0.147796	0.117005	0.00542471	0.0197377	0.0297194	0.0362893	0.00212666	0.00141839	0.0149601
WtC17A	1.5	M	1	0.0110978	0.00609049	0.0267161	0.620104	0.00185389	0.00796775	0.00763643	0.261585	0.249166	0.681639	0.00108873	0.0274692	0.59921	0.0447273	0.0116373	0.00452737	0.00317444	0.281763	0.0496143	0.0537607	0.00201265	0.00635945	0.00985735	0.0090302	0.00100727	0.000737622	0.00447028
WtC6A	2.3	F	1	0.0120782	0.00742215	0.0718868	0.471035	0.00274383	0.0051589	0.0211614	0.766749	0.653318	0.204846		0.0750811	1.90467	0.104145	0.0291616	0.0124003	0.00126672	1.02338	0.100466	0.144681	0.0052811		0.00628171			0.00304755	0.00432462
WtC6D	0.9	M	1	0.00756312	0.00466608	0.0336648	0.38589	0.00150344	0.00489011	0.00818363	0.286385	0.269443	0.317808	0.000919808	0.0354818	0.613319	0.0340669	0.0129276	0.00600753	0.00204046	0.317779	0.187621	0.0542576	0.00233956	0.00265547	0.00752482	0.00301608		0.00146765	0.00262386
ConF28C	2.7	F	1	0.0107637	0.00649073	0.038348	0.695733	0.00218432	0.0101703	0.0128684	0.396225	0.368357	0.591887	0.00172134	0.0496875	0.878161	0.0501667	0.014789	0.00724743	0.00279752	0.525826	0.166227	0.0754444	0.00356769	0.00362931	0.00802856	0.00563528	0.00108568	0.00145266	0.00414081
ConF28A	2.3	M	1	0.0189329	0.0103546	0.0610707	1.34352	0.0033264	0.0182545	0.0191108	0.594581	0.599758	1.14627	0.00274218	0.0740619	1.24043	0.0831493	0.0240774	0.0104335	0.0070597	0.823064	0.166602	0.111985	0.00562792	0.0147242	0.0351392	0.0225089	0.00210147	0.00166256	0.00805071
WtC23A	0.8	F	1	0.00973215	0.00484641	0.0298731	0.647865	0.00234248	0.00872683	0.0117353	0.399589	0.347946	0.589625	0.00139734	0.0551104	0.950606	0.0535535	0.0180797	0.00606442	0.0035565	0.539555	0.141374	0.089053	0.00348709	0.00694083	0.0124211	0.00786668	0.000735044	0.00185941	0.00544231
WtC23B	1	M	1	0.00815864	0.00456113	0.0222035	0.715636	0.00206502	0.00975188	0.0131479	0.3991	0.312453	0.605037	0.00190225	0.0496854	0.824781	0.0362205	0.0119814	0.00651257	0.00395117	0.5215	0.141595	0.0797018	0.00398975	0.00934853	0.0126439	0.0147139	0.000922333	0.00200283	0.00526847
WtC18A	1.8	F	1	0.0177865	0.00853991	0.0519219	1.21648	0.00342947	0.0164033	0.0244027	0.661588	0.635475	1.11175	0.00266539	0.0699195	1.56569	0.106302	0.0287218	0.0118949	0.00728801	0.894874	0.23858	0.144457	0.00620412	0.0125873	0.027185	0.017076	0.00208172	0.00187542	0.00998405
WtC18D	1.4	M	1	0.0112521	0.00610369	0.0345193	0.854745	0.00230365	0.0123151	0.0140762	0.435528	0.4117	0.828975	0.00199275	0.0456549	0.981442	0.0638794	0.0178248	0.00777578	0.00598938	0.535776	0.119786	0.0921751	0.00410131	0.010679	0.018765	0.014922	0.00181691	0.00121125	0.0059259
WtC6B	1.9	F	1	0.0133284	0.00764972	0.0399441	1.29243	0.00314301	0.0167194	0.0207237	0.632703	0.585022	1.27751	0.00271453	0.0593184	1.39589	0.0833326	0.0262943	0.0116391	0.00699517	0.769124	0.190428	0.121064	0.00606795	0.0126049	0.0268699	0.0194815	0.0014923	0.00153928	0.0103286
WtC6C	1.7	M	1	0.00873784	0.00589469	0.0285029	0.747873	0.0018821	0.00910753	0.0115208	0.37398	0.32985	0.819046	0.00190631	0.0332679	0.746343	0.0382694	0.0164378	0.00712874	0.0047383	0.419035	0.0589956	0.0930432	0.00304494	0.00627074	0.012597	0.00886468	0.00103927	0.000725843	0.00562109
WtC7H	1.3	F	1	0.0102345	0.00579119	0.0320703	0.725753	0.00199187	0.00999812	0.0109556	0.341009	0.296035	0.851986	0.00280197	0.0522875	0.795034	0.0428043	0.0134908	0.00681257	0.00453525	0.463773	0.0993118	0.0615473	0.00387355	0.00744072	0.011662	0.0149448	0.00297145	0.00130358	0.00432191
WtC7G	2	M	1	0.0103806	0.00502251	0.0298948	0.675184	0.00191449	0.00955311	0.0123775	0.342935	0.319727	0.787498	0.0021846	0.0561124	0.787246	0.0554357	0.0141536	0.00631356	0.00387847	0.431131	0.108281	0.0684474	0.00376495	0.00696722	0.00818377	0.00877271	0.00154087	0.00147087	0.00415375
WtC8CK	0.4	F	2	0.0190897	0.0169677	0.0759176	1.59138	0.00662979	0.035304	0.0220283	0.717949	0.622538	1.71866	0.00521398	0.0964062	1.5176	0.086366	0.030791	0.0143381	0.0150936	1.05349	0.158685	0.133498	0.00686178	0.0297787	0.0404736	0.0629298	0.00271666	0.0026545	0.00748348
WtC8DK	0.1	M	2	0.0255531	0.0219772	0.0794073	1.60914	0.00827224	0.0363867	0.0253252	1.02032	0.789197	1.65384	0.00598549	0.0884908	1.80065	0.103481	0.0306637	0.0140636	0.0139851	1.26868	0.190922	0.15143	0.00756976	0.0276721	0.0425721	0.0578439	0.00312361	0.00252907	0.00786482
WtC7BK	1.1	F	2	0.0286474	0.0227046	0.0998247	2.0904	0.00650786	0.0420481	0.0277728	1.1326	1.05624	2.77302	0.00759107	0.134524	3.15169	0.27605	0.0624002	0.0212594	0.0170646	1.64793	0.245875	0.243189	0.00893425	0.0360035	0.0577542	0.0586301	0.00505238	0.00378486	0.0194403
WtC7AK	1	M	2	0.0316914	0.0188856	0.126657	2.06714	0.00760916	0.0459931	0.0353147	1.25578	1.21211	2.59745	0.00782316	0.137527	2.99473	0.290593	0.0689841	0.0237439	0.0192372	1.66197	0.20554	0.301695	0.00868047	0.0404152	0.062586	0.0766644	0.00488659	0.00407982	0.0197621
WtC2BK	0.2	F	2	0.0118782	0.0072782	0.0449042	0.478687	0.00213667	0.00858302	0.0103116	0.311398	0.301065	0.502677	0.00182449	0.0290906	0.748861	0.0514128	0.0148903	0.00709545	0.00560328	0.470306	0.12884	0.0767194	0.00440242	0.00899165	0.0124072	0.0179062		0.00106741	0.00233543
WtC2CK	0.3	M	2	0.0303072	0.015715	0.123157	1.7173	0.00687442	0.0267619	0.0347754	1.19337	1.25152	2.02577	0.00688632	0.104771	2.40406	0.179635	0.0420153	0.0197984	0.0121935	1.59577	0.183745	0.200867	0.00788631	0.0355483	0.0436829	0.0700538		0.0034484	0.0145307
WtC1CK	0.2	F	2	0.0256907	0.0124195	0.0782602	0.912375	0.00602489	0.0157846	0.0250942	0.786927	0.662991	0.888559	0.00434494	0.0641459	1.42291	0.0854043	0.02632	0.012507	0.00765263	0.952069	0.235516	0.14147	0.0064971	0.021447	0.0275937	0.0333911		0.00234775	0.00500396
WtC1AK	0.3	M	2	0.0349541	0.0125457	0.103331	1.41605	0.00715825	0.0205637	0.0437021	1.17431	1.03941	1.28598	0.00391564	0.0919448	1.9664	0.130831	0.0421843	0.0198254	0.0110373	1.33512	0.22624	0.159593	0.00543152	0.0200748	0.0265427	0.0382136	0.00267841	0.00268971	0.0103256
WtC6AK	0.9	F	2	0.0686914	0.0305313	0.139393	1.58507	0.0106878	0.0362021	0.0517847	1.35274	1.1061	1.41313		0.122034	3.52572	0.202334	0.0624641	0.023645		2.22775	0.494203	0.31278	0.0127798	0.038404	0.0455325	0.048395		0.00535991	0.00615061
WtC6BK	1	M	2	0.033782	0.018043	0.11711	1.46917	0.00893776	0.0261662	0.030709	0.842667	1.01388	1.47011	0.00357276	0.0846318	1.80991	0.109518	0.0304655	0.0130935	0.00943016	1.18156	0.17401	0.148311	0.00617391	0.0316412	0.0339673	0.0462881	0.00263795	0.00277702	0.011432
QC1	1.72895			0.0110587	0.0063495	0.0348718	0.851441	0.00286722	0.0142711	0.0136882	0.501346	0.552016	1.10814	0.00222296	0.0439499	1.172	0.0691064	0.0252279	0.0106215	0.00551633	0.651201	0.13248	0.109278	0.00517614	0.0116416	0.0257385	0.016709	0.00159189	0.00150168	0.00940306
QC2	1.72895			0.0139509	0.00860303	0.0478569	0.830137	0.00264786	0.01231	0.0134951	0.42825	0.480375	0.793206	0.00197018	0.0483777	1.08115	0.0629065	0.0211235	0.0102901	0.00450125	0.618137	0.197626	0.0941954	0.00430575	0.00766107	0.0197093	0.0112353	0.00176274	0.00176118	0.00573047
QC3	1.72895			0.0133645	0.00758105	0.0329726	1.12042	0.00257461	0.0153539	0.0117038	0.384342	0.404521	1.40113	0.00272843	0.0652363	1.01183	0.0671683	0.0198721	0.00844026	0.00813686	0.599386	0.101794	0.0899558	0.00341149	0.0175354	0.0241561	0.0243951	0.00183241	0.00129946	0.00965575
QC4	1.72895			0.0114321	0.00687442	0.0348967	0.991102	0.00299744	0.0157625	0.0130573	0.44516	0.500184	1.20127	0.00256822	0.0403925	1.10366	0.0591911	0.0211848	0.00968654	0.00838173	0.623492	0.164953	0.0934428	0.00426691	0.0185967	0.0246174	0.0332259	0.00224931	0.0012208	0.00970027
QC5	1.72895			0.015214	0.00920544	0.0403291	0.96574	0.00315193	0.015728	0.0153565	0.478153	0.598117	1.02173	0.00213274	0.0534959	1.15652	0.0824571	0.0237654	0.0121174	0.00649077	0.723398	0.121419	0.101419	0.00524861	0.00889664	0.0222144	0.0134382	0.00194089	0.0020971	0.00753163
QC6	1.72895			0.0119858	0.00702511	0.0367984	0.883912	0.00265273	0.0131727	0.0135	0.456909	0.492811	1.03917	0.00226388	0.0620109	1.11585	0.0664478	0.0227023	0.00989372	0.00519768	0.621404	0.138545	0.0986744	0.00484673	0.0105973	0.0204909	0.0150853	0.00146711	0.00172478	0.00617751
QC7	1.72895			0.0120582	0.00709671	0.0400318	0.855681	0.0027683	0.0137702	0.0128999	0.454002	0.497945	0.994917	0.00215306	0.0380897	1.11037	0.0634586	0.0228467	0.0100865	0.00548099	0.624415	0.16399	0.10212	0.00428756	0.0111719	0.0256329	0.0163676	0.00185251	0.00135533	0.00960992
QC8	1.72895			0.013111	0.00952996	0.0379339	0.956952	0.00303431	0.0148145	0.0126325	0.419418	0.47244	1.07586	0.0022233	0.0474338	1.0059	0.0608136	0.0209013	0.0096587	0.00669664	0.556013	0.140504	0.0927502	0.00468261	0.0120122	0.0248384	0.0184415	0.00178913	0.00124054	0.0064043
QC9	1.72895			0.0131625	0.00655577	0.0390724	0.914244	0.00280005	0.0147175	0.0139378	0.470083	0.518847	1.07933	0.00265686	0.0516692	1.17566	0.0704619	0.0238053	0.0107795	0.00583113	0.685519	0.134776	0.104204						0.00180082	0.00997479
QC10	1.72895			0.010541	0.00531343	0.0357241	0.849565	0.00227208	0.012254	0.014015	0.481452	0.539603	1.01323	0.0017574	0.0477726	1.23759	0.077454	0.0231078	0.00986609	0.005216	0.765747	0.166592	0.102492	0.00392142	0.0110482	0.0191317	0.0151491		0.00192536	0.00940137
QC11	1.72895			0.0137373	0.007861	0.0397119	1.01321	0.00305253	0.0145858	0.0133475	0.443955	0.487401	1.08132	0.00244953	0.0589256	1.10337	0.0617631	0.0222358	0.0106219	0.00661548	0.624991	0.144845	0.088948	0.00479832	0.0119167	0.0246579	0.0193155	0.0019393	0.00150263	0.00810681
QC12	1.72895			0.0129615	0.00895535	0.0376035	0.892417	0.00293122	0.0152563	0.0128649	0.430049	0.487502	1.08127	0.00241619	0.0422159	1.02598	0.0654652	0.0216996	0.00968643	0.00625199	0.571736	0.130095	0.103947	0.00451132	0.0119884	0.02434	0.0174248	0.00167834	0.00134137	0.0070919
Notes: Compiled data after QC-based batch correction applied to 27 anionic lipids after acid hydrolysis [mainly total fatty acids] measured consistently by MSI-NACE-MS under nonaqueous buffer conditions and negative ion mode
Metabolite ion responses corresopnd to relative peak area (RPA) - Integrated peak area for each metabolite relative to an internal standard
All metabolite responses [RPA] are also normalized to total dried mass of placental tissue (mg) that was used for MTBE extraction
